# Supplementary material for: Effects of passive heat stress and recovery on human cognitive function: An ERP study
Source: PLoS One. 2021 Jul 20;16(7):e0254769. doi: 10.1371/journal.pone.0254769 (PMC8291678; doi:10.1371/journal.pone.0254769)
Supplement: S1 Data — (XLSX) [file pone.0254769.s001.xlsx]

## Sheet: Figure 2
(A)	RT
		Pre		Heat		Recovery
	Subject	Con	Incon	Con	Incon	Con	Incon
	A	396	408	348.5	362.5	406.5	412.5
	B	363.5	376	345.5	339.5	353.5	349
	C	420.5	444	377.5	398	413	441
	D	364	363.5	367	364	368	359
	E	355.5	380.5	307	334	329.5	357
	F	417.5	469.5	394.5	439.5	445	515
	G	527.5	548.5	455.5	462.5	480	494
	H	397.5	398	350	353.5	376	371.5
	I	339.5	334.5	309	309	325.5	323.5
	J	340	364	336.5	343	335	344.5
	K	312	330	286.5	299.5	301	321
	L	418.5	439.5	378	408	384.5	416.5
	M	401.5	416	322.5	346	344.5	355
	N	295.5	298	271	278.5	290	293.5
	O	415	421.5	384	390.5	392.5	411.5
	P	356	364.5	342	345.5	350	360.5
	Ave	382.5	397.25	348.438	360.844	368.406	382.812
	SD	54.8595	60.8183	45.3762	49.1615	50.9582	61.4386
(B)	SD of RT
		Pre		Heat		Recovery
	Subject	Con	Incon	Con	Incon	Con	Incon
	A	53.5	60.5	27.5	40	54.5	59
	B	48.5	65	49	35	48	42.5
	C	56.5	59	63.5	64	54.5	66.5
	D	49.5	52.5	44	43	39	49.5
	E	50.5	58	33	34	27.5	44.5
	F	64.5	65	63	59.5	60.5	81
	G	99	118.5	59.5	75	68	70.5
	H	47	46	40.5	35	47.5	55
	I	40	41	40.5	36.5	42.5	45.5
	J	39.5	50.5	39	46.5	50	50.5
	K	45.5	50.5	30.5	38	37	51.5
	L	60	73	56.5	72	53.5	70.5
	M	73	76.5	38.5	50	38.5	41.5
	N	39	43	36	37.5	39.5	42
	O	44.5	53	52	56.5	49	50.5
	P	53	50	33	40	47	52.5
	Ave	53.9688	60.125	44.125	47.6562	47.2812	54.5625
	SD	15.1553	18.5297	11.7381	13.661	9.94647	11.8292
( C )	Error rate
		Pre		Heat		Recovery
	Subject	Con	Incon	Con	Incon	Con	Incon
	A	0	1.25	0	1.05	0	1.25
	B	8.75	8.75	10	15	7.5	8.75
	C	1.25	2.5	0	3.75	5	1.25
	D	7.1	6.1	5	5	2.5	0
	E	1.25	10	0	11.25	1.25	5
	F	0	5.15	0	2	0	3
	G	2.5	12.5	0	0	2.5	1.25
	H	2.5	1.25	1.25	3.75	3.75	3.75
	I	3.75	5	5.35	0	3.75	3.75
	J	6.25	13.75	9.3	10.25	10	8.75
	K	3.75	16.25	6.25	18.75	11.25	23.75
	L	0	6.25	1.05	3.15	0	3.75
	M	2.5	1.25	2.5	1.25	0	2.5
	N	7.2	8.35	3.75	3.75	7.2	6.25
	O	3.75	2.5	3.75	1.25	3.75	5
	P	1.25	3.75	2.5	2.5	3.75	3.75
	Ave	3.2375	6.5375	3.16875	5.16875	3.8875	5.10938
	SD	2.77846	4.69668	3.2844	5.61141	3.54177	5.56624

## Sheet: Figure 4
(A)	P300
	Amplitude	Congruent
		Pre			Heat			Recovery
	Subject	Fz	Cz	Pz	Fz	Cz	Pz	Fz	Cz	Pz
	A	9.85	15.75	15.2	8.15	13.3	12.9	9.15	12.2	10.15
	B	11.85	21.1	22.15	9.15	15.65	17.8	9.15	20.3	23.05
	C	9.8	10.75	13.25	7.15	9.5	10.85	8.25	11.9	11.5
	D	7.2	13.6	15.85	5.7	9.55	11.5	5.85	11.1	14
	E	11.75	14.25	13.05	11.95	14.3	13.25	13.3	15.9	17.05
	F	12.75	12.5	13.25	2.25	4.9	10.8	6.3	5.75	6.7
	G	7.4	12.45	13.4	2.35	6.1	8.45	2.35	9.3	13.2
	H	9.85	18.15	19.05	0.65	11	10.55	8.5	16.55	16.1
	I	5.6	8.5	6.75	5.3	8.95	8.7	7.9	8.7	7.45
	J	6.7	12.9	15.8	6.75	12.2	13.4	9.6	11.35	11.65
	K	9.7	8.9	6.7	8.9	8.55	10.4	8.15	9	8.15
	L	14.45	15.9	11.5	16.7	18.5	11.95	17.65	16.95	11.15
	M	5.2	8.55	13.1	2.95	4.4	8.7	6.05	6.5	9.25
	N	4.55	11.85	13.1	5.8	11.35	12.1	10.85	21.15	19.2
	O	6.15	8.85	6.85	4.95	10.2	6.9	3.95	6.1	5.3
	P	8.8	10.15	11.65	6.45	7.4	9.15	8.55	9.6	8.8
	Ave	8.85	12.7594	13.1656	6.57187	10.3656	11.0875	8.47188	12.0219	12.0438
	SD	2.90654	3.63553	4.17647	3.9727	3.84806	2.59297	3.57085	4.83987	4.84761
(B)	P300
	Amplitude	Incongruent
		Pre			Heat			Recovery
	Subject	Fz	Cz	Pz	Fz	Cz	Pz	Fz	Cz	Pz
	A	8.75	12.4	10.85	8.05	12.8	4.4	8.75	11.2	10.05
	B	9.45	18.15	20.15	7.85	16.7	19.8	7.7	17.6	19.65
	C	12.2	11.75	12.45	7.25	7.85	9.85	13.1	16.5	16.95
	D	5.95	10.45	13.05	4.15	6.85	11.65	5.9	10	13.65
	E	12.3	14.3	13.05	11.25	12.65	11.15	12.55	15.55	14.6
	F	11.15	10.25	10.15	1.8	3.85	8.25	4.05	3.9	5.9
	G	4.8	11	14.85	0.65	5.4	9.95	3.4	9.9	13.5
	H	10.75	18.9	18.95	1.05	14.1	8.9	7.6	14.9	15.85
	I	4.85	8.35	8.95	2.55	8.3	6.65	7.75	9.05	6.8
	J	7.95	13.55	13.35	6.8	11	9.35	12.3	13.9	12.3
	K	9.5	9.4	7.4	6.55	9.65	8.35	9.2	10.65	8.75
	L	13.95	14.35	9.4	16.7	18.3	11.85	17.25	16.5	10.1
	M	3.7	7.6	11.6	2.85	4.1	8.1	2.95	6.1	9.85
	N	8.2	14.4	13.5	3.35	14.3	11.4	9.3	21.95	19.75
	O	6.95	9.6	6.2	4.7	8	6.45	4.55	6.45	5.7
	P	5.85	9.3	10.3	4.2	4.65	7.35	7.45	7.9	7.15
	Ave	8.51875	12.1094	12.1375	5.60937	9.90625	9.59062	8.3625	12.0031	11.9094
	SD	3.03589	3.30047	3.72095	4.14493	4.53706	3.42584	3.92893	4.91998	4.61636
(C)	P300
	Latency	Congruent
		Pre			Heat			Recovery
	Subject	Fz	Cz	Pz	Fz	Cz	Pz	Fz	Cz	Pz
	A	365.5	367	368	345.5	352.5	306.5	359	361	345
	B	395	396	401.5	386	366	342.5	385	348.5	346.5
	C	418	415	409.5	408.5	399.5	394	442	425.5	425
	D	388	385.5	384	396	362	366.5	408	381	381.5
	E	365.5	366	366	342	344.5	344	338	361.5	362.5
	F	445	454	454	407	406.5	406	374.5	408.5	427.5
	G	419	443.5	389	378	379	369.5	417.5	378.5	374
	H	396.5	334.5	322.5	362	336.5	314.5	406	318.5	317
	I	423	388.5	386.5	434	428	321.5	413	368.5	373.5
	J	372	359	297	353.5	332	304.5	377	331.5	302.5
	K	413	412	413	376.5	387	346.5	468.5	387.5	332.5
	L	347	410	410	325.5	326.5	306.5	344.5	345.5	326
	M	426	421	421	395	359	387.5	411.5	411	416.5
	N	361.5	366.5	351.5	384	405	341	377	325	315.5
	O	439	412.5	380	404	403.5	312.5	506.5	400	378.5
	P	398	382	335	392.5	378	375.5	399.5	405.5	405.5
	Ave	398.25	394.562	380.531	380.625	372.844	346.188	401.719	372.344	364.344
	SD	29.6614	32.065	39.9881	28.7092	30.3692	33.7317	43.9678	32.8561	40.3203
(D)	P300
	Latency	Incongruent
		Pre			Heat			Recovery
	Subject	Fz	Cz	Pz	Fz	Cz	Pz	Fz	Cz	Pz
	A	369.5	369	368	327	350	325	348	349.5	353.5
	B	386	352	337	378	341	322	380	352	336
	C	443	429	412	430	426.5	390.5	447.5	428.5	426
	D	373	373.5	373.5	409.5	403.5	367.5	374	366	381.5
	E	351.5	391	381	352.5	352	353	359.5	363	363.5
	F	527.5	417	434.5	385.5	411	406	387.5	375	431.5
	G	417	407.5	386	468	358.5	364	456.5	375	371.5
	H	387.5	323.5	324	359	318.5	316	387	327.5	319
	I	446.5	422	421.5	455	425.5	361.5	444	446	346
	J	388.5	384	384	398.5	390.5	381	397	379	404
	K	413.5	412.5	416.5	396.5	396.5	333	435	413	420.5
	L	392	387.5	418	394.5	399.5	349.5	396	383	324.5
	M	432	411	420.5	441	400	417.5	504.5	448	455.5
	N	400.5	394	354.5	362	395	347	381.5	332.5	314.5
	O	382.5	380.5	367	474	408.5	317	508	506.5	390
	P	421.5	352.5	342.5	381	372.5	342.5	450	401	401.5
	Ave	408.25	387.906	383.781	400.75	384.312	355.812	416	390.344	377.438
	SD	41.6353	28.9743	34.0137	42.8933	31.7846	30.9892	48.7924	47.9057	43.4929

## Sheet: Table 1
(A)	Tsk
	Subject	Pre	Heat	Recovery
	A	33.755	38.1173	30.9765
	B	33.498	38.6784	30.0957
	C	34.005	38.7691	30.2446
	D	33.471	38.7197	31.8361
	E	32.918	38.7832	32.0429
	F	34.27	38.486	32.9461
	G	34.271	38.5091	32.3726
	H	33.171	38.2876	32.0065
	I	33.288	38.5375	32.0201
	J	32.779	38.5605	30.0965
	K	33.422	38.3759	32.726
	L	33.729	39.2655	32.5962
	M	33.139	38.5216	31.0966
	N	33.136	38.6875	32.869
	Ave	33.4894	38.5928	31.7089
	SD	0.467379	0.269781	1.02692
(B)	Tear
	Subject	Pre	Heat	Recovery
	A	36.655	37.8204	36.7621
	B	36.577	37.9352	36.8617
	C	36.904	38.4134	37.0111
	D	36.82	38.4028	36.6334
	E	36.741	38.0229	36.9063
	F	38.254	38.3372	37.2801
	G	36.972	38.3259	37.1493
	H	37.013	38.3383	36.8521
	I	37.246	38.5498	37.3724
	J	36.938	38.2025	37.1838
	K	37.007	38.077	36.9506
	L	36.45	37.8247	36.8409
	M	36.874	38.2607	36.6587
	N	37.605	38.9746	37.2443
	O	36.315	37.6603	36.5471
	P	37.043	38.275	37.1632
	Ave	36.9634	38.2138	36.9636
	SD	0.460329	0.322691	0.248812
(C)	HR
	Subject	Pre	Heat	Recovery
	A	64	106	60
	B	57.7174	105.845	53.9356
	C	57.3475	104.659	62.1196
	D	56.4127	118.07	57.3502
	E	57.2946	88.688	55.2862
	F	61.06	95.9977	68.6679
	G	66.6667	98.7513	66.2761
	H	72.7592	110.042	68.0384
	I	73.1515	112.695	64.6678
	J	57.249	79.5532	58.1752
	K	57.2884	86.0871	56.2359
	L	52.5828	58.2071	59.1681
	M	40.6445	66.2967	38.9159
	N	82.0168	101.347	65.2372
	O	43.8359	67.5603	37.8612
	P	56.7299	81.5223	47.4613
	Ave	59.7973	92.5826	57.4623
	SD	10.4256	17.9544	9.33061
(D)	MAP
	Subject	Pre	Heat	Recovery
	A	93.6667	97	102.333
	B	82.6062	83.0188	103.08
	C	88.3611	99.0459	94.8371
	D	74.6007	85.3221	90.5751
	E	79.5359	80.1148	82.3424
	F	69.5503	80.9755	87.0392
	G	80.294	90.8191	87.5415
	H	76.7697	77.1804	80.5012
	I	83.0322	73.1017	82.4975
	J	77.2252	73.032	78.9099
	K	72.506	76.2663	72.2477
	L	62.5434	63.5791	80.0357
	M	83.1378	91.1054	83.2481
	N	88.3541	87.2595	77.4531
	O	83.2749	73.5313	95.2783
	P	66.7119	74.2437	78.6051
	Ave	78.8856	81.5997	86.0328
	SD	8.31631	9.67795	8.99339
